# Supplementary material for: The Relationships between Caregiver Burden, Physical Frailty, Race, Behavioral and Psychological Symptoms (BPSD), and Other Associated Variables: An Exploratory Study
Source: Medicina (Kaunas). 2024 Mar 1;60(3):426. doi: 10.3390/medicina60030426 (PMC10972283; doi:10.3390/medicina60030426)
Supplement: Supplementary file 1 [file medicina-60-00426-s001.zip]

Archive with 1 entries (1 files):
- medicina-2829210-supplementary.pdf
